# Supplementary material for: Live-cell imaging of circadian clock protein dynamics in CRISPR-generated knock-in cells
Source: Nat Commun. 2021 Jun 18;12:3796. doi: 10.1038/s41467-021-24086-9 (PMC8213786; doi:10.1038/s41467-021-24086-9)
Supplement: Supplementary file 10 — Source Data [file 41467_2021_24086_MOESM10_ESM.xlsx]

## Sheet: 2b
time [h]	CRY1-mClover3	CRY1-mScarlet-I
2	162.6	578.2
3	146.967	467.488
4	139.133	493.777
5	110.7	544.265
6	132.766	637.653
7	155.533	672.842
8	195.2	636.43
9	232.766	647.718
10	308.233	639.906
11	345.199	590.495
12	393.666	541.283
13	403.533	600.171
14	429.999	657.76
15	436.166	701.348
16	469.432	750.736
17	434.599	820.025
18	436.166	803.913
19	377.032	784.001
20	374.599	711.189
21	359.565	683.271
22	361.132	655.352
23	317.199	626.454
24	287.665	529.743
25	255.432	510.131
26	210.398	537.219
27	191.334	528.708
28	172.27	516.996
29	152.598	449.484
30	147.765	461.373
31	158.131	513.561
32	174.198	544.149
33	192.565	568.837
34	203.031	602.926
35	234.298	625.814
36	271.264	704.802
37	299.331	713.991
38	335.498	787.879
39	332.464	835.867
40	339.331	807.85
41	354.197	779.832
42	366.964	750.832
43	365.431	791.12
44	356.597	724.909
45	346.664	630.897
46	330.03	571.185
47	298.697	497.974
48	301.564	449.462
49	285.93	385.75
50	255.897	361.439
51	255.963	352.327
52	231.73	357.515
53	209.197	378.304
54	213.263	391.792
55	216.83	392.78
56	218.596	408.768
57	231.663	419.857
58	236.93	454.645
59	248.396	447.933
60	244.663	451.022
61	242.929	460.71
62	229.196	480.598
63	241.463	512.587
64	247.429	508.675
65	247.996	497.963
66	239.062	513.651
67	236.629	511.14
68	245.896	502.128
69	228.362	507.616
70	245.029	459.605
71	256.995	474.093
72	247.262	448.981

## Sheet: 2d
time [h]	PER2-mClover3	PER2-mScarlet-I
2	2.19258	50.46
3	0	62.439
4	1.12242	83.994
5	7.43385	129.598
6	17.2283	176.152
7	26.0997	236.986
8	34.1501	308.818
9	42.3635	358.317
10	44.83	411.222
11	42.1644	419.929
12	38.7768	339.435
13	33.1292	258.942
14	21.1367	251.825
15	15.4451	192.636
16	12.6935	143.228
17	11.2439	99.543
18	8.82837	80.721
19	6.6898	54.325
20	3.85922	39.428
21	4.32265	20.948
22	4.46207	17.237
23	2.9995	12.482
24	2.36692	10.191
25	4.45835	8.78
26	5.20035	16.833
27	5.94236	15.486
28	6.70462	11.734
29	7.65105	15.433
30	10.2595	18.284
31	15.1569	38.365
32	17.2443	63.113
33	19.1687	106.048
34	17.3162	128.385
35	17.9066	124.251
36	18.779	116.223
37	14.4014	118.831
38	10.8589	116.324
39	7.76729	118.04
40	7.85272	99.679
41	8.93314	79.557
42	9.11257	54.258
43	5.06399	47.926
44	4.87442	32.241
45	4.74084	36.214
46	4.96627	30.072
47	5.10669	29.142
48	6.42212	23.013
49	6.46954	19.645
50	4.12797	8.242
51	5.67939	7.35
52	8.19082	1.209
53	7.04924	7.25
54	6.87616	9.556
55	6.70307	0
56	6.52252	6.21
57	5.99394	4.35
58	6.66537	31.813
59	7.79079	60.549
60	5.10821	106.948
61	3.77064	153.346
62	4.20406	163.465
63	4.41249	204.493
64	5.11091	182.426
65	4.19834	173.904
66	4.53776	147.581
67	4.41619	118.067
68	3.49661	97.038
69	5.82604	87.554
70	2.55046	61.441
71	3.63789	45.556
72	5.41731	40.385

## Sheet: 2e lower right
PER2-mScarlet-I knock-in cells
	Cell number
Time after synchronization [h]	1	2	3	4	5	6	7	8	9	10	11	12	13	14	15	16	17	18	19	20
2	45.78	16.08	21.23	57.15	80.33	70.4	37.31	90.16	97.64	65.62	81.82	69.27	128.2	82.5	79.06	50.46	46.27	73.81	133.4	65.42
3	34.66	3.76	27.2	62.63	79.91	54.68	31.82	71.5	55.93	46.06	77.29	89.64	106.17	67.27	88.93	62.44	43.15	70.89	162.18	68.2
4	35.51	5.71	31.26	53.48	58.87	47.74	43.65	65.68	48.9	65.31	108.29	154.24	129.67	63.57	69.23	83.99	42.21	94.26	185.64	85.55
5	73.62	29.21	61.06	62.79	85.37	80.23	59.54	7.99	0	0	38.52	179.17	0	0	25.36	129.6	65.91	117.62	216.79	141.06
6	74.37	41.17	72.12	63.34	86.33	66.16	70.03	83.14	77.04	76.58	117.6	360.64	151.97	72.77	112.74	176.15	61.77	141.7	261.8	161.01
7	63.91	41.3	105.05	67.27	220.76	74.83	110.62	92.63	86.88	79.04	112.03	405.58	172.11	72.3	131.37	236.99	88.5	133.94	300.63	166.68
8	65.64	66.43	142.48	71.21	111.59	80.36	94.89	102.11	75.67	111.06	117.94	489.19	172.62	64.02	148.78	308.82	120.43	137.27	306.52	172.34
9	87.34	88.43	220.88	132.5	94.19	80.45	79.16	111.89	69.53	132.82	125.86	494.32	214.95	76.95	184.42	358.32	183.73	147.57	312.4	178.18
10	95.34	129.54	221.99	148.91	87.4	89.41	99.01	102.73	71.72	165.05	133.78	439.55	259.73	86.53	228.19	411.22	191.84	171.17	318.47	171.48
11	128.55	170.65	230.34	179.02	95.6	104.67	87.64	101.69	70.47	147.59	141.94	384.78	304.01	82.41	248.08	419.93	169.14	144.88	296.27	169.09
12	118.55	258.34	238.69	185.71	122.4	101.82	126.13	60.77	69.23	130.14	142.82	301.47	321.4	68.99	247.46	339.44	184.54	125.38	265.87	162.79
13	119.46	201.06	282.21	167.43	160.32	80.75	140.41	66.33	76.59	145	122.97	256.71	313.84	77.64	255.91	258.94	140.26	132.29	240.99	140.8
14	111.75	183.54	249.69	145.61	179.9	64.96	126.7	101.57	92.17	143.16	98.95	186.4	282.13	85.13	234.89	251.83	128.34	105.37	187.37	116.48
15	111.66	177.05	194	133.02	216.11	43.93	108.72	118.47	85.4	111.56	85.32	156.56	251.09	95.89	219.16	192.64	90.65	98.38	178.68	89.39
16	80.15	163.04	164.99	107.92	221.3	22.9	106.11	135.33	74.84	98.15	67.09	122.84	213.07	103.67	166.74	143.23	81.44	90.18	139.17	76.09
17	60.06	156.96	140.71	99.83	184.62	32.6	91.82	113.27	75.07	71.77	64.93	95.68	181.11	83.01	126.77	99.54	68.79	92.99	121.29	76.9
18	45.64	149.04	102.89	80.61	172.2	25.97	75.71	97.24	68.83	57.26	71.92	87.66	142.79	71.69	124.66	80.72	56.14	67.47	96.76	53.98
19	34.65	123.04	98.99	63.81	149.1	24.88	64.59	85.42	65.08	49.19	55.82	72.26	110.69	64.89	100.06	54.33	33.34	66.97	72.67	51.08
20	19.05	84.44	83.59	53.42	123.7	18.83	52.45	64.12	58.75	40.85	41.2	64.14	95.07	68.45	71.84	39.43	19.64	51.88	55.77	33.29
21	13.17	69.06	66.31	47.34	96.42	7.47	41.05	56.57	52.17	30.04	30.01	48.15	84.78	72.01	54.45	20.95	16.16	40.4	40.19	25.91
22	7.66	49.25	55.5	39.12	82.61	9.64	37.15	54.6	55.51	33.67	28.51	43.65	82.38	75.68	43.15	17.24	10.85	51.79	28.98	24.3
23	6	28.7	48.95	37.37	75.26	0.96	22.61	47.81	43.33	23.39	16.12	33.97	80.93	61.99	42.46	12.48	12.1	60.23	16.43	21.34
24	4.01	19.11	38.56	24.68	72.37	7.82	30.12	48.37	34.21	20.13	21.5	29.74	79.47	59.47	31.64	10.19	7.01	25.04	10.03	11.15
25	0	12.9	32.75	17.17	55.55	5.62	26.38	35.62	24.66	10.45	21.49	14.93	57.36	47.46	18.71	8.78	5.19	15.13	9.62	12.64
26	7.77	6.85	28.6	16.42	66.01	5.42	21.84	53.92	24.43	17.46	20.84	12.38	70.21	53.11	5.78	16.83	12.95	22.28	21.08	16.49
27	15.55	2.1	25.45	21.27	58.16	0	30.12	50.1	23.85	16.75	11.46	5.01	71.74	46.14	0	15.49	11.4	20.84	14.73	19.94
28	23.55	12.65	17.9	6.42	48.21	5.4	29.81	78.13	40.69	32.66	18.36	11.51	95.03	55.93	13.8	11.73	10.75	25.78	18.78	20.49
29	24.85	4.25	25.5	7.52	46.38	4.88	46.83	81.13	68.29	44.22	22.16	10.21	114.24	58.24	19.5	15.43	18.85	19.18	39.12	33.39
30	23.7	0	25.35	12.57	44.56	13.85	57	84.13	82.32	57.63	29.59	18.94	120.47	69.37	27.23	18.28	20.3	14.13	59.45	62.34
31	33.18	1.58	31.03	5.55	33.74	20.71	67.18	87.23	132.74	69.82	36.39	29.97	127.77	82.56	37.83	38.37	31.98	5.61	80.41	91.32
32	63.33	11.33	28.08	0	33.99	45.59	77.67	116.57	117.52	80.29	72.46	41.01	136.24	99.94	55.4	63.11	29.23	5.46	105.56	152.17
33	116.07	15.26	33.81	2.13	41.02	65.28	88.59	119.93	102.3	81.32	73.13	8.48	120.91	90.61	46.37	106.05	52.46	5.3	105.89	160.51
34	154.31	33	26.96	8.87	78.36	79.05	111.58	106.28	86.63	110.78	112.95	0	127.93	99.63	66.39	128.39	74.4	5.13	124.43	228.34
35	174.97	91.77	20.12	15.84	102.03	88.84	111.69	124.23	96.55	148.88	111.98	16.47	138.3	112.8	89.16	124.25	66.67	0	176.6	201.79
36	175.04	168.54	22.19	21.21	114.4	105.69	110.91	113.92	95.45	166.16	111	41.05	136.58	111.48	102.54	116.22	92.14	0.97	224.37	175.24
37	172.55	247.05	26.6	31.92	143.31	120.94	111.84	100.17	80.3	197.63	109.99	60.24	120.77	113.77	104.73	118.83	113.55	6.98	223.68	147.89
38	164.24	307.44	33.49	38.91	167.2	124.94	116.45	86.22	72.51	181.44	150.97	82.42	102.85	111.15	113.51	116.32	103.54	11.77	208.57	114.98
39	142.36	223.82	31.11	43.43	152.81	122.89	101.01	77.68	76.44	208.75	133.74	89.59	89.12	107.62	119.19	118.04	97.75	14.89	206.38	90
40	141.4	140.2	28.74	40.67	141.45	101.07	94.06	69.72	68.75	173.02	103.05	83.99	82.92	94.32	122.29	99.68	84.89	13.03	178.52	72.14
41	119.68	157.47	32.52	32.34	135.93	79.26	76.09	50.57	63.63	142.61	71.88	88.13	73.56	82.96	115.92	79.56	60.67	16.61	161	49.52
42	86.28	177.07	25.92	27.65	132.83	56.78	47.56	41.65	55.68	130.31	46.75	75.49	71.32	77.52	107.49	54.26	38.47	16.71	140.4	38.72
43	49.95	138.04	30.79	26.91	106	57.56	43.7	33.01	50.24	123.45	29.72	61.27	65.4	64.2	95.26	47.93	25.34	10.78	111.57	28.38
44	29.86	103.36	35.41	23.03	80.92	39.88	30.63	20.24	46.62	100.18	21.83	43.87	57.4	52.8	79.87	32.24	17.96	13.19	96.78	24.9
45	17.63	75.73	30.08	13.1	82.29	41.8	15.79	17.33	56.07	86.56	16.67	43.11	56.54	51.64	72.61	36.21	20.73	12.76	84.66	22.67
46	8.89	53.59	34.74	7.96	71.15	34.56	15.98	17.15	49.58	72.28	5.22	35.97	53.8	50.9	62.37	30.07	16.79	17.32	64.42	18.33
47	3.86	36.36	37.71	9.43	55.32	25.95	17.75	14.17	43.16	63.91	4.38	27.33	57.26	49.06	54.02	29.14	11.46	18.09	41.49	20.4
48	3.83	31.63	40.38	12	56.39	24.16	0	18.64	38.37	55.54	5.27	28.62	59.74	44.35	51.21	23.01	9.73	14.36	32.46	12.77
49	2.27	25.56	34.81	19.33	54.02	21.43	5.04	27.53	36.82	46.92	0	24.85	54.18	43.38	37.34	19.65	10.86	24.09	19.59	21
50	5.16	20.86	35.01	18.83	50.82	21.36	4.54	31.66	36.31	49.07	0.95	24	58.42	46.32	31.73	8.24	13.36	23.29	12.59	28.9
51	3.07	15.67	31.72	22.34	65.92	21.2	11.25	29.7	42.52	45.44	5.78	23.63	60.96	45.36	26.12	7.35	2.96	26.4	7.89	38.51
52	11.62	6.93	26.27	16.5	37.48	20.51	4.94	35.01	35.02	34.34	23.18	24.52	66.15	45.05	21.82	1.21	5.52	33.56	7.25	63.67
53	20.17	6.97	25.62	14.54	37.62	19.91	11.41	39.03	40.79	33.38	49.92	19.57	66.6	57.4	22.16	7.25	0.16	33.9	9.49	88.71
54	27.78	8.07	16.02	5.84	33.03	22.55	14.37	47.7	30.08	49.94	103.9	17.95	76.58	63.48	22.14	9.56	0.57	32.1	8.8	119.01
55	37.02	3.62	14.17	2.29	24.17	37.04	7.07	71.72	35.91	42	146.47	45.82	83.24	70.29	20.51	0	3.91	31.04	6.64	134.86
56	58.53	5.13	10.38	15.5	20.88	35.8	10.38	49.74	34.62	67.09	182.38	43.38	89.9	77.1	17.82	6.21	10.43	29.98	8.65	130.87
57	90.87	4.17	9.02	19.34	27.82	43.26	20.89	45.53	35.96	57.08	247.8	40.95	96.56	83.91	16.64	4.35	11.07	28.92	16.51	122.71
58	140.63	1.93	5.48	50.9	15.19	52.6	25.87	51.34	50.84	64.62	308.65	19.2	103.23	90.73	21.69	31.81	19.83	27.86	24.36	110.47
59	173.97	0.17	8.81	74.74	14.8	68.46	35.74	61.91	46	90.19	345.55	30.4	101.63	98.53	22.59	60.55	25.46	25.6	18.09	105.51
60	166.96	4.81	0	63.22	14.41	91.13	29.21	56.58	41.16	69.2	372.83	26.17	95.1	113.4	26.97	106.95	41.75	22.48	18.68	94.29
61	156.97	9.46	4.91	62.33	10.12	96.76	32.05	58.51	38.89	83.04	315.72	41.96	99.19	118.79	34.16	153.35	47.06	21.59	28.49	74.6
62	137.89	7.58	8.53	63.45	12.54	94.18	25.36	46.76	35.82	103.3	306.71	39.46	86.69	123.19	35.65	163.47	43.78	17.21	53.51	63.92
63	133.41	19.31	18.36	63.48	13.57	99.01	103.63	31.89	37.91	126.55	263.18	44.32	78.05	113.95	33.32	204.49	43.51	11.44	53.04	38.55
64	111.15	21.94	24.89	63.61	0	73.47	80.59	19.37	34.17	110.88	233.45	40.3	75.92	110.93	32.39	182.43	40.14	3.88	62.37	32.18
65	93.62	20.82	36.07	70.09	12.38	57.4	57.54	20.33	29.2	126.92	206.11	50.05	76.48	111.28	31.55	173.9	37.62	1.35	50.25	23.46
66	78.2	46.9	29.75	78.17	17.36	47.57	33.8	12	26.29	110.41	155.64	42.34	71.37	95.67	35.64	147.58	30.4	7.93	37.53	17.64
67	61.29	55.28	38.43	106.65	31.84	39.42	32.57	6.09	39.18	104.2	105.18	36.43	77.35	92.15	34.42	118.07	24.28	6.12	17.81	4.73
68	46.06	62.55	48.9	101.53	52.81	26.41	30.39	5.65	28.72	84.67	53.19	31.84	72.96	85.16	36.73	97.04	17.35	9.79	13.38	9
69	35.57	58.07	47.32	96.64	61.73	20.41	39.11	0	32.5	76.94	68.39	27.74	71.07	79.67	37.83	87.55	15.87	15.3	20.2	6.71
70	24.36	50.66	54.01	86.53	62.42	11.74	26.96	8.74	32.22	57.46	48.48	24.72	66.65	74.45	30.92	61.44	10.76	13.99	6.49	0
71	13.18	36.07	59.42	60.24	58.33	8.98	13.97	8.66	38.85	51.37	40.09	19.13	70.46	64.66	27.13	45.56	13.87	18.4	0	3.81
72	13.91	29.9	56.25	0	0	5.89	3.58	12.81	42.58	60.74	28.45	15.3	65.72	59.02	27.99	40.39	0	12.33	2.33	1.94
Raw data were processed as described in Methods section.
Briefly, background was subtracted, linear trends were eliminated by subtraction, and the lowest values of the PER2 timeseries were set to 0.
Values at highlighted time points were imputed by averaging adjacent time points.
This was done because cell division events impeded proper signal extraction at these time points.
For Figures 2e and 3d time series were normalized by dividing by the mean.

## Sheet: 2e lower left
PER2-mClover3 knock-in cells
	Cell number
Time after synchronization [h]	1	2	3	4	5	6	7	8	9	10	11	12	13	14	15	16	17	18	19	20
2	18.33	12.13	3.97	7.93	4.52	8.51	5.86	1.85	5.6	2.19	4.96	3.56	11.51	10.84	4.88	7.99	2.43	0	0	1.29
3	10.41	6.76	2.93	7.7	0.07	10.22	2.38	1.32	2.97	0	4.92	2.99	11.06	7.51	5.34	8.08	1.92	3.53	2.25	1.69
4	6.99	9.28	1.92	7.46	1.97	11.93	4.52	0.5	2.71	1.12	5.49	3.09	9.91	4.7	3.98	9.02	3.43	1.85	5.05	3.72
5	8.88	6.67	4.55	11.59	3.98	12.92	6.81	2.37	2.72	7.43	8.69	7.55	10.02	5.94	5.66	9.89	5.08	6.14	7.71	5.07
6	4.46	3.61	6.59	7.03	9.61	6.04	7.1	1.82	2.74	17.23	10.75	7.22	11.92	8.8	5.49	7.6	6.05	10.05	7.11	8.3
7	5.4	9.02	5.25	11.42	7.69	8.79	3.49	2.7	2.75	26.1	17.07	5.22	14.03	8.65	5.77	6.54	3.94	11.29	7.33	14.89
8	5.91	13.63	4.32	2.62	9.44	7.12	0	0	3.23	34.15	23.89	4.43	11.77	6.84	5.47	4.66	0.14	10.06	7.8	18.8
9	6.79	25.32	9.36	1.79	14.01	6.57	0.73	1.84	3.32	42.36	27.26	3.46	12.54	4.16	5.32	4.11	1.65	8.65	14.23	22.87
10	7.29	34.16	14.99	1.58	11.93	9.67	3.98	8.36	1.06	44.83	32.37	4.78	12.19	6.23	5.7	4.98	4.34	9.71	15.42	23.65
11	4.69	42.19	19.3	3.02	9.84	6.8	5.28	15.8	0	42.16	37.24	3.02	11.95	10.07	4.31	4.97	6.39	12.02	14.46	28.51
12	4.87	52.64	22.69	1.35	7.75	6.03	3.94	23.48	1.23	38.78	41.81	0	12.98	13.76	7.79	4.94	8.78	10.6	15.4	25.52
13	5.44	57.73	22.76	1.17	5.66	5.73	3.69	27.96	2.18	33.13	42.33	3.87	8.66	12.62	6.82	4.61	8.88	9.92	12.8	23.52
14	7.57	50.08	24.87	0	4.02	2.16	6.65	28.19	4.18	21.14	27.47	1.42	7.01	11.03	7.73	4.49	8.26	8.63	12.64	23.44
15	5.26	36.94	22.08	1.45	7.82	1.71	7.03	27.39	1.38	15.45	25.26	2.62	6.91	7.37	5.52	5.11	8.96	10.84	11.91	16.45
16	3.58	24.72	21.36	1.19	6.89	0	7.5	26.13	1.15	12.69	23.05	1.53	9.47	7.53	4.69	4.14	8.43	12.16	9.7	14.54
17	4.58	17.52	27.23	0.81	3.66	2.71	4.27	22.13	2.22	11.24	20.76	0.52	11.03	8.69	5.83	4.93	9.62	10.62	8.02	15.49
18	3.03	14.2	15.87	0.94	3	4.02	1.76	17.38	2.17	8.83	17.73	1.55	9.68	6.45	6.09	5.59	8.24	9.07	8.7	18.64
19	5.36	11.25	10.18	0.32	2.77	2.48	2.81	14.59	2.79	6.69	13.93	3.85	6.9	4.7	4.52	6.25	9.83	7.48	9.08	13.87
20	4.96	6.55	8.54	2.23	2.98	3.28	4.36	10.17	1.42	3.86	9.16	2.64	7.66	3.54	5.83	6.93	7.74	7	8.6	14.24
21	5.57	4.07	6.9	1.7	1.48	4.32	3.79	8.41	0.5	4.32	6	2.51	7.59	3.89	9.58	4.23	6.34	7.01	8.11	12.13
22	5.59	5	5.2	1.31	0	7.21	2.32	7.04	1.87	4.46	4.93	0.38	7.25	5.72	13.33	3.16	4.44	8.06	7.61	11.27
23	6.16	8.04	5.72	2.65	0.56	4.48	1.51	5.02	3.05	3	5.01	1.43	3.26	6.66	7.41	6	3.3	5.06	7.94	10.4
24	6.87	6.2	3.91	4.26	0.19	2.42	2.44	4.76	3.14	2.37	6.03	3.33	10.51	5.63	8.37	5.07	5.34	3.36	8.4	9.51
25	4.76	4.29	2.96	3.25	1.07	2.98	3.71	3.79	2.46	4.46	4.21	4.13	9.71	5.38	8.83	3.45	10.19	6.55	7.41	6.68
26	5.27	3.06	3.2	3.47	1.4	2.53	2.51	2.59	2.81	5.2	4.48	2.49	10	3.8	6.87	1.88	5.77	9.45	7.24	6.05
27	5.78	4.77	2.21	4.96	0.67	3.43	2	2.33	4.11	5.94	6.29	2.54	6.14	5.84	6.89	4.58	3.29	9.82	6.88	8.48
28	4.34	6.48	1.44	3.09	1.32	4.34	3.38	1.29	5.61	6.7	4.53	4.44	5.37	6.64	5.83	3.62	2.89	9.66	6.99	7.13
29	4.98	8.25	1.4	3.22	6.01	3.84	4.76	2.29	7.12	7.65	4.95	5.05	5.36	5.9	6.64	5.27	6.16	8.61	9.9	4.61
30	1.97	5.13	2.4	6.67	7.69	2.23	6.18	2.88	8.66	10.26	3.73	5.44	6.41	5.02	5.16	4.85	10.24	9.74	11.85	2.2
31	0.84	2.47	2.36	9.06	9.7	3.23	3.71	3.32	6.49	15.16	2.86	2.91	5.13	6.65	4.15	3.03	8.86	12.56	13.26	2.36
32	2.38	4.09	5.17	10.05	11.84	5.9	3.95	3.27	5.69	17.24	5.14	1.8	4.34	8.26	4.16	2.74	6.06	10.98	12.7	1.56
33	0.63	7.22	5.47	11.04	11.46	11.71	3.24	4.05	6.7	19.17	7.41	1.64	3.94	8.74	4.68	2.13	4.16	9.12	12.84	3.08
34	0.14	5.63	5.65	13.1	12.39	16.32	3.85	5.29	5.09	17.32	8.96	3.89	3.25	8.21	4.55	6.05	5.39	9.2	13.53	1.11
35	0.17	4.39	4.67	12.34	13.41	18.87	6.5	5.08	6.45	17.91	7.92	15.9	4.08	9.65	4.16	5.62	5.8	11.32	14.26	0.36
36	0.12	3.8	4.78	11.14	13.88	21.29	4.34	4.92	4.58	18.78	7.84	2.67	4.55	11.09	5.73	3.66	6.39	16.85	13.6	0
37	1.54	3.83	5.82	10.02	10.95	25.47	5.82	4.31	7.19	14.4	10.71	2.95	6.12	12.57	4.74	4.45	5.79	16.22	13.92	1.67
38	4.95	5.68	5.23	6.34	13.61	27.22	5.54	5.06	9.07	10.86	11.73	3.01	4.99	10.72	4.21	5.26	4.64	16.09	13.51	3.67
39	6.04	7.23	4.26	4.83	10.53	24.82	6.14	5.37	8	7.77	14.68	5.31	9.94	7.12	4.89	4.41	7.28	15.45	13.92	3.69
40	3.39	7.11	4.73	5.96	7.44	20.15	6.73	4.75	6.51	7.85	13.51	1.47	7.38	1.94	0	0.03	7.18	16.02	11.42	1.46
41	4.69	4.7	5.89	6.01	5.06	18.63	7.66	5.52	5.72	8.93	12.72	4.33	9.41	7.17	5.99	3.79	10.03	14.77	10.77	2.11
42	5.9	4.17	6.2	4.92	5.45	15.62	5.75	3.77	6.09	9.11	13.95	6.79	11.45	10.11	7.94	4.75	8.65	17.19	12.92	3.17
43	6.56	4.61	7.12	3.9	2.8	13.54	7.27	3.32	6.11	5.06	13.11	8.44	8.12	9.65	7.03	5.1	7.69	16.06	11.94	5.17
44	5.59	5.51	4.38	3.06	3.04	10.55	7.79	4.23	5.47	4.87	12.28	9.55	7.51	11.2	8.35	6.49	7.59	14.93	13.94	3.81
45	9.54	4.48	5.76	4.46	4.86	8.29	9.31	6.02	4.39	4.74	7.66	11.97	8.78	11.83	9.68	5.66	8.68	12.76	9.32	0.32
46	10.45	1.27	6.26	5.65	3.09	7.48	7.54	4.13	3.34	4.97	5.49	11.03	7.88	12.73	5.82	4.09	8.64	12.16	8.83	0.13
47	11.36	0.59	7.06	4.77	1.21	5.89	8.44	4.79	3.54	5.11	6.19	7.8	7.35	9.46	7.82	5.01	5.2	14.55	9.38	4.44
48	12.3	0	6.19	4.48	0.89	4.95	7.14	4.42	5.34	6.42	4.26	10.08	6.31	9.97	7.22	3.32	5.38	12.23	8.81	13.4
49	16.4	3.33	5.26	2.81	3.34	5.17	4.73	3.46	5.06	6.47	3.65	10.39	5.4	10.02	9.42	4.4	5.89	10.21	10.14	5.31
50	15.22	2.9	3.68	4.37	3.25	5.4	3.11	3.54	6.34	4.13	2.01	10.27	5.32	9.36	4.65	6.05	6.42	12.04	10.83	2.45
51	10.57	2.55	3.89	8.47	3.43	2.86	4.86	3.6	4.95	5.68	1.31	9.04	5.17	7.69	8.59	5.32	7.15	10.84	8.71	0.6
52	9.94	2.92	4.11	8.75	1.43	2.74	4.75	2.26	5.38	8.19	0	5.83	6.73	8.14	7.54	5.31	5.19	10.7	7.87	2.68
53	7.18	3.29	4.33	6.68	1.38	4.4	1.49	1.65	9.07	7.05	0.29	5.97	5.56	7.25	6.97	6.15	2.66	9.28	7.69	4.86
54	7.25	3.68	2.95	5.76	4.11	4.94	1.9	2.42	12.75	6.88	1.75	4.58	5.83	5.91	4.14	6.02	2.29	8.37	10.84	4.44
55	5.37	2.24	2.08	7.46	5.73	3.34	3.38	1.16	16.55	6.7	1.31	3.87	0.13	0	1.5	3.06	0.39	7.43	10.58	3.39
56	3.2	4.23	2.29	11.84	6.45	3.36	3.76	2.18	16.61	6.52	1.18	2.53	0	0.81	1.49	1.49	1.18	8.95	14.13	1.81
57	2.45	1.75	3.7	12.96	5.79	3.08	4.13	2.26	14.96	5.99	0.28	1.85	3.32	2.26	1.96	2.52	1.2	12.49	12.49	1.91
58	2.7	8.04	4.14	11.98	7.93	4.42	4.52	4.23	16.35	6.67	2.11	0.41	2.04	1.85	1.84	0	0	11.42	11.8	1.96
59	3.51	12.12	3.93	9.1	6.34	5.42	1.68	6.14	13.59	7.79	1.88	1.75	1.73	1.65	0.19	1.51	1.31	9.12	16.79	1.29
60	2.15	14.11	1.52	10.86	7.76	5.05	8.39	7.06	12.66	5.11	2.85	4.08	2.6	3.99	3.87	5.27	6.43	7.96	23.47	1.84
61	2.14	15.21	2.89	10.98	7.37	4.24	10.03	7.22	7.49	3.77	2.01	5.4	5.57	5.1	5.45	5.16	9.7	9.02	24.59	1.32
62	0	14.03	3.22	12.13	6.26	4.04	9.49	6.29	8.61	4.2	2.79	6.74	7.35	5.76	4.51	5.19	10.36	11.38	28.33	2.31
63	4.55	14	2.96	9.24	4.45	4.03	8	6.36	6.64	4.41	4.02	2.66	6.58	6.29	5.9	6.07	7.15	12.2	22.95	1.99
64	6.86	12.55	0.54	6.57	3.61	6.27	8.72	7.32	7.98	5.11	6.69	4.13	4.79	5.31	5.21	5.84	7.88	9.26	26.14	4.81
65	6.52	10.86	2.6	9.57	4.52	4.46	7.11	6.54	5.8	4.2	5.23	5.09	7.33	5.84	6.39	7.41	9.95	10.89	5.14	4.76
66	5.54	8.8	0.96	10.52	5.15	3.65	7.39	5.29	4.26	4.54	4.69	5.88	5.42	4.11	6.01	7.38	10.07	11.2	5.22	3.74
67	4.03	5.16	1.93	13.97	4.64	3.6	6.75	5.4	5.51	4.42	4.31	4.03	9.52	3.74	3.01	7.51	8.79	12.24	5.3	3.35
68	2.57	5.2	1.57	10.44	3.35	4.57	5.97	6.1	4.55	3.5	6.34	4.19	8.59	6.28	5.59	7.61	8.37	11.11	5.38	1.74
69	2.87	3.67	0	9.33	2.25	5.71	4.48	6.26	5.77	5.83	6.12	4.62	8.39	5.86	4.38	7.71	7.48	9.32	5.46	5.53
70	2.51	3.16	1.49	11.18	4.05	6.05	6.17	6.05	2.94	2.55	5.9	6.33	6.93	5.21	5.58	8.92	8.99	8.3	5.54	5.16
71	2.16	0.88	4.4	15.91	5.86	5.97	6.83	6.75	5.32	3.64	5.68	7.13	7.56	7.57	5.11	8.04	9.14	7.93	5.63	5.57
72	1.67	0.99	5.9	7.89	6.26	5.03	7.97	5.48	4.8	5.42	6.04	3.59	7.51	11.06	4.43	7.3	7.43	9.73	5.71	6.91
Raw data were processed as described in Methods section.
Briefly, background was subtracted, linear trends were eliminated by subtraction, and the lowest values of the PER2 timeseries were set to 0.
Values at highlighted time points were imputed by averaging adjacent time points.
This was done because cell division events impeded proper signal extraction at these time points.
For Figures 2e and 3d time series were normalized by dividing by the mean.

## Sheet: 2e upper right
CRY1-mScarlet-I knock-in cells
	Cell number
Time after synchronization [h]	1	2	3	4	5	6	7	8	9	10	11	12	13	14	15	16	17	18	19	20	21	22
2	503.4	422.9	486	407.9	578.8	374.3	473.5	544.8	510.8	546.5	214.6	412.3	195.2	343.3	444.4	316.8	309.6	578.2	375.1	279.2	522.9	386.2
3	465.03	373.73	422.43	402.53	521.43	361.33	441.93	492.05	479.05	449.35	236.04	505.15	268.85	424.75	440.65	399.99	303.69	467.49	368.39	277.89	341.69	335.29
4	431.56	370.86	417.46	419.06	448.36	400.56	437.16	496.91	534.91	450.31	257.48	536.56	283.91	420.21	416.71	360.58	309.68	493.78	353.98	263.78	455.78	274.38
5	454.09	403.09	454.59	374.89	417.89	457.59	435.19	456.67	482.2	464.06	279.46	567.96	344.76	436.06	360.16	368.96	353.86	544.26	319.66	251.26	515.76	244.46
6	504.31	396.71	481.61	383.71	419.51	556.31	464.91	416.43	429.48	441.21	230.71	600.21	366.11	458.91	367.61	358.65	366.45	637.65	285.25	239.15	561.95	217.55
7	601.04	394.14	582.54	416.74	436.84	644.34	499.04	374.87	375.07	517.57	276.47	524.77	389.07	540.57	399.77	420.94	460.24	672.84	307.64	250.84	536.94	245.44
8	576.87	433.97	580.47	460.37	467.67	748.67	597.27	398.82	404.82	565.92	335.32	593.42	435.52	578.82	400.52	507.23	539.53	636.43	343.73	298.43	600.43	292.73
9	577.7	446.9	683.1	515.5	533.3	867.3	704.7	421.87	426.77	674.17	369.07	841.37	461.17	661.97	420.77	571.02	732.82	647.72	413.32	344.42	540.02	336.52
10	587.53	455.23	820.03	580.83	591.43	971.83	847.73	457.03	474.93	679.03	422.73	830.93	504.63	656.72	447.13	575.11	865.61	639.91	484.51	372.11	466.31	452.61
11	623.96	559.56	900.76	605.92	632.06	982.46	907.86	418.88	525.98	744.68	514.48	918.28	580.28	651.46	435.38	677.19	847.06	590.49	539.09	463.19	442.69	521.09
12	725.29	587.79	908.59	631.02	691.39	994.49	978.39	444.33	554.83	750.23	671.53	770.73	616.73	645.93	451.63	565.98	828.51	541.28	652.58	543.18	384.68	629.38
13	765.42	603.12	888.12	656.72	697.34	910.06	887.42	469.49	557.69	747.79	759.79	877.59	649.69	735.89	517.29	624.77	809.27	600.17	733.27	551.07	392.27	700.37
14	818.34	618.14	796.62	779.74	703.3	825.62	796.46	490.44	598.34	740.14	750.84	931.34	653.24	669.24	585.04	609.56	759.06	657.76	782.46	593.76	379.86	798.76
15	826.87	566.65	705.13	779.67	709.27	738.47	702.57	538.59	631.99	877.09	771.19	800.19	636.79	746.99	560.49	678.15	705.05	701.35	818.55	681.35	389.45	790.65
16	757.1	515.15	610.7	705.4	680.3	684.6	674.9	516.05	640.25	745.88	823.65	895.05	530.95	634.65	589.55	728.14	620.74	750.74	822.47	675.77	407.04	775.54
17	693.83	461.93	636.63	694.33	689.53	717.93	639.63	544	549.5	614.66	814.9	771.1	489.9	578.7	629.7	690.32	644.32	820.02	826.4	670.19	427.12	806.12
18	671.01	475.16	640.26	627.46	616.56	643.46	604.86	480.95	597.55	479.35	798.95	644.45	502.95	560.65	687.75	627.81	654.01	803.91	830.31	664.31	374.91	827.81
19	648.19	426.39	556.99	604.09	552.49	569.19	516.39	498.21	527.81	471.91	699.41	591.61	433.91	552.31	567.41	571.2	667.2	784	674.9	574.8	434.5	862.7
20	624.52	357.52	476.62	588.82	488.02	467.72	495.52	498.16	490.76	409.96	650.56	562.06	405.52	485.76	513.16	559.39	544.69	711.19	590.89	488.09	408.23	851.89
21	613.44	305.74	432.94	650.94	487.94	453.24	467.74	518.42	481.22	328.22	576.52	522.52	377.13	469.12	458.92	524.98	423.38	683.27	511.68	415.98	381.96	825.88
22	537.27	276.17	397.37	542.37	452.07	425.27	455.67	498.77	459.97	317.67	564.37	490.27	347.77	373.17	415.47	490.07	354.37	655.35	440.67	384.67	354.77	765.47
23	508	301.4	372.6	529.9	414.1	409	360.1	489.52	457.32	306.02	531.02	530.72	307.62	323.82	355.32	450.35	303.75	626.45	393.15	341.75	347.75	706.95
24	461.73	334.63	397.83	522.13	374.43	387.63	319.23	506.18	481.28	277.98	510.18	548.53	329.48	286.98	342.68	447.24	253.74	529.74	322.74	313.44	394.24	617.54
25	399.46	347.46	390.76	492.46	358.56	381.56	291.66	501.33	445.59	286.23	488.78	566.34	322.03	312.23	331.13	405.43	358.93	510.13	304.33	312.73	343.43	568.23
26	424.39	349.29	414.49	502.79	355.59	396.09	268.89	498.58	409.91	270.48	467.39	584.58	299.08	369.38	309.48	409.92	288.62	537.22	267.12	292.92	327.32	478.62
27	464.82	356.52	447.92	539.02	377.02	409.22	287.42	545.24	373.04	282.34	445.24	535.94	328.94	415.64	296.74	417.31	225.01	528.71	247.31	260.71	315.51	411.31
28	443.74	396.34	448.04	571.14	383.64	434.24	273.54	522.59	377.09	250.79	381.99	551.39	354.39	409.98	302.69	445.6	249	517	245.7	258.9	328.3	370.7
29	470.77	460.07	494.87	588.87	401.62	472.77	280.57	487.74	384.04	276.24	355.44	565.44	362.84	404.33	329.64	475.48	290.48	449.48	248.28	255.68	355.08	379.98
30	490.9	557.5	533.7	605.3	417.8	509.5	290.9	474.2	371.9	284	351.3	553	353.6	398.4	363.32	516.47	338.07	461.37	268.77	305.17	417.17	387.47
31	542.23	632.83	513.03	633.63	438.73	543.73	308.83	458.84	328.95	296.85	397.65	552.35	406.95	437.95	397.01	564.86	402.66	513.56	276.06	329.96	438.56	412.56
32	574.26	720.26	568.36	700.66	461.66	557.76	332.56	443.48	354.2	331.9	452.1	504.6	425.3	384.5	431.6	613.25	431.73	544.15	293.55	374.95	407.75	444.75
33	544.79	785.99	580.49	655.73	478.29	568.79	353.99	427.56	332.26	337.26	549.86	449.76	434.56	387.46	401.56	604.74	460.81	568.84	319.64	413.54	418.04	494.14
34	539.22	736.17	584.13	610.8	546.92	590.32	378.42	421.01	369.51	378.11	639.31	423.81	461.71	448.81	414.61	610.33	490.63	602.93	363.93	432.63	426.83	541.93
35	485.35	686.36	587.78	564.35	556.83	687.15	422.15	436.46	353.06	407.86	709.86	385.76	474.96	486.86	477.36	622.51	516.71	625.81	397.51	458.81	410.51	593.51
36	486.87	634.87	591.37	567.67	566.75	652.28	463.47	471.92	356.82	407.02	745.42	377.82	512.52	483.62	456.92	627.3	486.5	704.8	442.2	480.8	372.4	700.7
37	483.33	600.3	605	519.9	576.8	617.41	519.6	438.67	377.87	432.47	758.77	358.47	578.77	466.17	516.67	649.49	538.19	713.99	456.66	464.49	386.39	680.6
38	479.78	549.23	572.23	548.73	569.03	581.33	572.93	452.62	382.02	591.62	775.02	404.12	556.82	448.22	465.62	665.28	508.18	787.88	471.11	475.78	414.58	660.51
39	475.96	537.56	590.86	520.96	611.06	617.26	577.66	431.38	395.78	595.04	773.68	423.98	531.58	390.38	441.68	667.57	506.97	835.87	485.87	459.77	491.87	639.67
40	521.69	596.49	576.09	515.09	615.49	671.99	590.39	414.13	429.73	598.47	785.73	455.43	511.77	376.43	394.53	683.06	586.46	807.85	461.06	453.06	483.66	737.76
41	521.32	548.62	524.72	487.32	615.92	723.12	572.78	385.48	452.98	601.88	748.98	532.68	491.96	348.48	367.88	675.74	538.04	779.83	439.74	448.54	452.34	732.54
42	537.05	532.25	513.15	482.25	670.75	670.85	555.18	365.64	481.34	694.44	659.84	556.94	471.44	361.44	353.54	653.43	535.23	750.83	426.13	438.13	453.43	697.43
43	544.57	571.47	498.67	540.97	677.27	693.17	536.87	374.09	549.49	674.09	642.49	573.09	463.49	407.19	334.69	637.42	466.12	791.12	411.92	491.02	422.42	688.82
44	546.5	583.6	468.9	569.5	678.8	598	544.1	389.54	486.44	642.04	534.84	560.74	422.84	451.74	375.14	616.81	389.91	724.91	374.51	495.61	436.61	730.61
45	507.53	612.73	436.23	585.83	605.23	578.23	525.93	501.5	472.3	633.5	480.9	545.2	423.9	487	386.6	589.8	386.1	630.9	331.8	514.5	438.7	687.8
46	452.96	626.16	394.56	626.46	611.96	542.56	507.16	426.85	532.75	699.45	470.55	609.25	457.55	538.75	459.55	562.79	344.69	571.19	333.39	522.69	461.09	726.49
47	454.99	615.69	400.99	620.79	629.39	507.59	507.89	444.6	515.2	649	447.8	635.4	419.3	562.9	468	537.17	319.47	497.97	337.07	521.27	545.27	711.27
48	451.22	602.72	411.72	612.92	628.32	463.82	479.12	447.66	512.26	624.16	405.86	655.46	395.26	570.46	441.16	515.16	316.66	449.46	327.36	573.76	551.26	715.86
49	452.75	591.35	427.95	593.65	609.15	448.05	491.35	465.01	495.21	562.01	442.21	672.71	430.51	635.61	443.51	502.05	307.95	385.75	303.55	552.95	591.45	693.55
50	442.37	616.57	421.97	583.17	615.67	458.17	472.77	508.76	465.56	507.66	435.16	706.06	407.06	635.96	387.36	494.84	298.94	361.44	285.04	523.98	590.03	750.54
51	460	633.1	413.7	585.5	590.5	456.8	453.6	485.42	464.42	442.62	478.22	665.03	434.92	592.23	451.22	472.73	289.13	352.33	300.93	495	588.61	762.33
52	463.13	654.03	417.33	626.23	611.73	466.63	431.33	512.17	400.47	420.17	467.47	624.01	400.97	548.49	463.47	462.62	295.02	357.52	299.42	465.02	587.02	713.52
53	462.16	601.12	426.06	622.66	573.46	471.36	425.06	534.42	402.02	424.82	523.62	581.62	454.12	503.32	416.72	452.2	297	378.3	308.1	466	601.3	676.8
54	453.49	548.2	436.79	642.19	612.89	455.79	445.99	575.48	414.78	435.88	467.18	597.18	435.68	466.48	423.68	461.09	317.59	391.79	293.59	481.09	585.69	659.59
55	489.42	493.52	433.62	660.32	646.12	431.42	481.42	466.13	467.03	395.13	458.73	529.63	480.83	485.23	410.23	479.28	317.98	392.78	288.38	469.58	584.38	646.48
56	520.85	527.55	439.75	672.35	644.75	430.05	490.95	469.68	507.78	453.98	428.08	511.98	567.68	466.88	436.68	517.77	334.47	408.77	274.17	426.57	607.97	632.77
57	528.48	528.68	402.48	640.68	658.98	420.68	485.88	478.04	517.74	465.74	424.34	548.44	633.94	451.54	419.14	542.46	339.06	419.86	303.16	409.56	590.46	618.46
58	539.7	550.6	422.3	619.7	713.6	448.3	520.4	449.19	556.59	487.49	527.79	631.39	662.29	482.99	452.89	553.55	338.75	454.65	339.55	390.15	596.45	631.15
59	559.93	532.83	427.23	555.43	673.72	479.63	546.83	455.55	543.75	501.05	450.35	605.25	668.95	608.15	432.55	561.23	333.43	447.93	369.53	366.33	570.33	614.53
60	564.86	541.36	418.86	535.76	633.84	519.96	526.26	454.8	516.4	542.2	480.1	551.2	676.5	442.9	430.4	574.92	354.92	451.02	384.22	356.82	562.82	639.12
61	585.99	601.69	470.89	600.29	592.59	562.39	579.39	449.25	511.85	566.95	508.85	602.35	604.15	516.95	437.45	635.31	378.41	460.71	418.81	358.01	530.11	661.81
62	597.12	550.72	510.02	574.02	596.32	586.22	585.82	475.31	496.71	565.26	489.91	704.11	629.31	455.21	449.41	657.2	342.9	480.6	410.7	382.6	488.7	694.1
63	582.55	603.15	523.15	609.85	585.85	606.15	603.45	436.06	505.96	563.56	481.96	645.06	667.26	383.06	484.96	648.69	343.29	512.59	415.49	376.79	424.49	715.79
64	561.58	598.98	506.08	628.48	579.88	633.78	564.98	421.11	487.41	561.71	462.51	570.41	704.61	352.51	528.61	640.47	372.77	508.67	392.87	405.27	405.97	802.87
65	598.1	572.2	476.2	638.7	597.7	660.8	553.7	469.87	513.17	553.47	432.97	570.67	634.67	380.17	548.57	649.16	372.06	497.96	370.46	436.66	356.86	779.38
66	608.93	502.83	448.93	666.33	601.73	633.93	548.93	465.32	509.92	557.82	389.62	482.42	604.72	377.22	566.22	665.05	392.05	513.65	382.45	430.35	321.35	755.88
67	623.06	522.36	448.16	666.36	602.96	592.16	569.16	419.17	511.47	572.47	378.87	478.27	580.57	382.37	535.37	670.74	424.54	511.14	409.14	465.44	327.04	731.54
68	645.09	535.19	432.49	657.79	571.89	575.59	562.19	406.83	519.23	598.13	386.33	436.63	556.43	411.23	508.33	651.43	448.33	502.13	434.83	471.23	346.73	761.23
69	670.42	554.32	433.62	635.82	548.52	546.02	543.02	435.08	499.98	555.58	402.08	424.28	529.26	473.38	542.58	644.22	449.32	507.62	440.12	522.12	372.82	756.92
70	676.65	545.75	470.85	632.15	520.65	527.65	549.75	494.53	513.93	586.93	401.93	453.83	502.09	494.03	570.03	628.3	483.7	459.6	459.7	530.7	423.1	718
71	631.78	535.48	494.98	635.28	494.58	519.58	540.18	516.99	518.19	569.39	412.99	433.19	473.99	495.09	544.29	606.49	478.29	474.09	442.69	552.39	460.99	713.89
72	628.7	574.9	518.6	652.4	471.6	524	558.6	573.94	532.54	531.04	433.14	424.34	505.14	433.34	534.24	588.38	451.28	448.98	448.48	583.88	486.18	680.28
Raw data were processed as described in Methods section.
Briefly, background was subtracted, linear trends were eliminated by subtraction, and the lowest values of the PER2 timeseries were set to 0.
Values at highlighted time points were imputed by averaging adjacent time points.
This was done because cell division events impeded proper signal extraction at these time points.
For Figures 2e and 3d time series were normalized by dividing by the mean.

## Sheet: 2e upper left
CRY1-mClover3 knock-in cells
	Cell number
Time after synchronization [h]	1	2	3	4	5	6	7	8	9	10	11	12	13	14	15	16	17	18	19
2	163.49	153.27	128.84	146.18	158.91	187.3	135.61	209.21	184.4	135.02	195.18	131.91	251.54	154.5	218.1	162.6	179	130.6	176.6
3	140.47	134	137.79	166.31	158.65	171.92	146.3	221.5	162.87	113.68	195.08	139.39	239.1	156.17	228.17	146.97	160.97	139.37	182.07
4	133.37	128.15	132.17	168.65	151.77	185.28	155.87	203.86	143.87	104.82	212.09	149.51	231.54	159.03	231.13	139.13	154.63	123.03	129.83
5	149.01	148.75	132.14	160.3	158.95	169.33	171.39	202.13	140.45	108.44	214.95	167.75	215.86	154.9	257.7	110.7	143.4	140.4	143
6	153.95	188.34	149.22	179.57	157.68	153.37	171.72	180.01	152.2	133.54	201.55	186.23	211.41	170.47	309.87	132.77	172.87	156.77	144.27
7	174.58	172.2	175.73	195.19	188.31	136.91	196.41	221.04	205.22	138.91	202.94	208.99	217.03	243.73	320.53	155.53	166.93	171.43	153.73
8	171.79	156.06	155.97	193.65	161.47	157.97	201.82	216.8	265.67	172.52	220.61	198.28	240.15	234.1	334.2	195.2	189.7	200	157.3
9	183.76	188.08	175.44	192.1	170.02	205.33	212.11	225.35	316.27	207.83	222.54	189.09	249.07	191.57	368.87	232.77	210.67	216.57	179.67
10	214.34	207.64	180.04	223.2	210.2	213.25	222.4	245.6	387.31	229.05	224.46	193.39	262.86	213.83	386.93	308.23	212.73	260.03	191.13
11	244.24	231.14	185.28	253.93	264.77	243.44	232.98	302.61	467.96	213.96	226.41	197.69	240.57	207.7	404.99	345.2	284.4	288.7	199.6
12	262.86	261.14	213.37	262.74	300.96	284.46	275.57	336.58	534.37	261.47	223.05	202.09	230.22	228.77	423.57	393.67	310.97	310.67	227.07
13	282.32	276.6	245.73	238.08	346.26	324.3	288.6	405.1	519.13	266.15	223.76	222.62	231.57	214.13	417.23	403.53	340.73	330.33	247.03
14	276.49	323.07	275.67	249.91	388.5	322.55	313.94	336.96	575.44	307.04	225.35	214.08	257.1	219.1	375.9	430	368	393.9	283.2
15	261.02	323.49	298.88	264.8	426.98	333.2	324.65	268.83	523.91	281.57	208.27	198.33	245.09	211.77	358.97	436.17	309	445.27	297.67
16	232.6	326.08	308.69	253.39	461.13	313.87	347.28	198.6	501.21	272.79	219.57	195.57	250.87	201.13	353.13	469.43	250.01	428.83	307.93
17	245.96	316.36	318.5	229.51	447.5	340.7	355.48	209.07	488.08	280.6	228.05	187.81	234.76	207.1	351.3	434.6	189.2	406.2	309.5
18	262.83	302.53	249.87	203.22	458.94	337.25	342.44	231.18	441.17	296.18	254.91	183.85	213.6	196.57	353.87	436.17	175.07	350.87	297.57
19	242.11	271.43	242.84	211.96	452.87	321.58	338.79	220.46	394.25	246.19	236.82	176.26	192.44	230.43	344.13	377.03	159.43	295.54	273.53
20	241.47	248.26	251.3	193.09	473.79	311.69	292.24	204.11	345.88	226.6	235.34	183.48	170.61	194.04	338.5	374.6	163.9	238.5	271.1
21	264.73	194.7	218.82	176.84	524.99	283.37	272.79	195.71	338.1	202.59	220.3	158.19	184.78	157.65	307.37	359.57	144.77	246.57	249.57
22	258.35	174.16	199.73	152.43	529.84	260.37	282.53	185.25	373.15	181.7	220.33	136.41	179.79	120.13	345.53	361.13	128.63	216.33	245.13
23	271.19	152.94	178.28	133.09	437.37	235.1	243.54	171.1	337.07	166.74	205.69	145.41	147.73	113.1	348.9	317.2	107.4	192.5	222.3
24	204.7	138.7	179.36	131.11	411.8	222.35	211.05	163.95	310.48	150.35	193.02	154.16	148.3	99.07	343.87	287.67	93.67	211.77	218.47
25	175.87	144.76	150.43	144.23	343.41	246.89	177.12	165.43	237.06	136.85	174.99	146.22	137.25	87.53	280.23	255.43	84.23	195.03	228.73
26	141.93	141.59	137.32	129.75	308.56	266.01	169.63	172.3	250.26	112.92	168.87	137.82	122.67	82.7	251.7	210.4	81	161.2	213.8
27	129.38	161.81	109.84	129.6	235.76	283.06	158.83	170.28	248.6	132.37	157.98	127.89	118.29	78.86	316.96	191.33	73.46	143.36	185.96
28	127.27	120.34	103.36	138.42	162.95	280.92	159.62	171.96	236.01	138.43	152.5	119.94	117.08	75.83	361.13	172.27	70.73	126.43	176.23
29	126.17	118.38	98.97	141.34	184.06	273.65	158.75	172.25	191.06	141.58	146.88	113.15	113.92	75	377.4	152.6	65.5	129.2	168.8
30	138.86	122.59	97.36	125.46	177.01	249.35	164.01	197.09	158.77	144.73	159.62	127.65	119.88	85.36	370.06	147.76	72.36	124.26	168.96
31	143.66	125.62	100.2	109.57	181.14	257.64	164.45	209.66	140.21	147.94	160	147.71	135.01	97.93	347.83	158.13	86.23	126.53	165.93
32	150.98	130.95	117.46	106.57	177.93	265.93	164.88	208.56	113.93	161.59	162.19	176.45	139.71	121.9	378.3	174.2	105.5	143.1	172.7
33	160.65	156.23	139.83	122.7	207.98	274.45	165.3	201.59	104.88	166.16	186.07	177.58	155.38	139.86	337.52	192.56	140.36	142.36	168.98
34	171.08	155	153.63	145.4	251.39	277.82	175.07	237.45	99.07	192.57	202.73	171.62	178.39	135.93	296.74	203.03	142.73	128.53	165.26
35	187.99	186.6	209.89	148.84	280.07	290.67	186.53	251.12	155.24	218.7	230.76	165.66	206.3	160.2	254.7	234.3	162.8	128.8	161.4
36	201.81	192.75	214.79	186.74	297.52	272.28	184.16	235.27	182.57	221.18	252.55	159.49	227.73	171.36	300.76	271.26	163.66	132.56	184.46
37	216.59	198.89	217.27	197.11	305.05	266.61	184.81	225.78	190.68	226.56	256.46	166.7	235.34	184.63	327.73	299.33	162.03	147.63	163.53
38	226.05	205.19	234.4	220.45	302.02	271.33	200.85	216.28	209.96	219.64	305.73	182.28	237.83	185.6	333.3	335.5	151.3	150.5	159.5
39	239.66	209.65	242.39	232.72	310.96	267.2	213.85	206.47	231.36	209.23	284.13	164.58	228.92	179.16	324.86	332.46	151.26	165.76	146.66
40	229.78	212.91	247.6	254.37	319.77	313.59	199.42	208.15	226.74	198.43	262.52	182.77	256.66	174.03	300.03	339.33	167.93	186.73	161.13
41	232.67	227.54	259.42	225.84	313.28	328.75	215.91	189.45	222.01	185.31	240.23	198.57	270.3	161.5	314.9	354.2	173.7	188.8	169.6
42	233.29	242.12	269.49	217.27	341.09	317.31	245.37	187.16	207.67	168.59	264.98	206.31	291.85	152.76	308.56	366.96	175.16	201.76	171.06
43	236.05	241.11	269.13	214.32	361.93	298.65	213.6	181.89	224.09	161.06	233.04	205.73	302.33	163.23	279.73	365.43	184.33	209.43	174.33
44	248.47	243.67	274.38	196.59	371.72	304.76	203.09	168.74	232.86	152	218.82	192.11	291.99	161.5	237.6	356.6	187.8	210.1	188.2
45	240.73	228.36	294.25	175.82	395.81	281.02	222.09	171.2	218.4	156.87	220.6	189.62	247.55	147.06	235.66	346.66	182.86	241.76	194.36
46	255.32	208.97	268.68	168.46	343.84	252.69	233.86	158.22	199.28	156.68	216.15	179.44	233.83	154.53	229.13	330.03	189.43	232.53	202.13
47	220.74	175.54	216.52	160.52	355.42	235.97	229.13	164.52	197.42	158.7	213.74	176.45	236.16	151.4	223.3	298.7	176.5	223.2	205.1
48	213.99	154.97	195.59	154.55	361.29	245.77	237.01	150.77	189.57	184.36	203.28	171.83	215.39	153.56	210.26	301.56	183.26	229.56	198.46
49	191.43	138.11	183.51	164.12	377.61	237.14	232.09	139.59	185.06	189.6	188.25	167.82	204.08	163.43	203.23	285.93	164.63	217.66	203.73
50	180.73	129.96	171.77	148.09	372.71	232.34	214.73	131.73	180.56	181.68	170.96	173.73	203.8	147.5	196.5	255.9	161.8	205.76	186.2
51	168.28	123.84	151.2	148.54	357.8	235.12	217.68	126.51	175.89	178.07	158.45	189.11	193.78	188.76	204.06	255.96	158.26	193.46	183.06
52	165.31	131.79	152.98	147.45	332.58	236.48	198.26	126.44	180	171.52	147.7	198.7	196.3	181.93	194.53	231.73	151.13	200.73	186.93
53	169.68	144.74	157.33	154.1	307.36	222.85	194.96	120.29	195.44	190.7	147.72	205.39	194.86	177.6	194	209.2	154.2	200.4	175.7
54	167.77	169.94	158.77	152.12	281.35	221.34	180.28	129.92	194.95	193.07	146.78	199.26	181.95	179.66	205.96	213.26	172.56	199.26	181.56
55	172.23	190.75	211.8	164.04	284.45	221.84	177.52	128.83	216.9	197.16	146.86	172.05	184.94	163.53	216.93	216.83	205.23	209.03	178.63
56	172.26	200.51	213.3	163.83	295.03	236.23	161.73	126.74	242.02	211.46	149.06	178.84	190.03	186.3	228.1	218.6	187.8	224.5	188.5
57	167.79	228.29	214.8	183.56	283.97	290.52	163.94	119.92	250.47	210.08	159.32	183.14	200.16	188.66	255.76	231.66	189.96	234.86	189.26
58	172.39	254.37	216.32	180.65	271.75	293.77	160.75	136.5	276.7	205.03	165.78	204.33	224.19	194.03	267.93	236.93	181.93	238.83	187.73
59	167.39	256.86	229.74	193.56	254.18	294.26	154.64	157.13	291.87	224.87	189.01	194.16	245.3	203.9	268.9	248.4	172.7	242.3	188.8
60	168.36	268.46	247.95	231.51	276.74	310.47	156.23	150.41	352.67	228.18	207.8	215.19	262.38	234.96	262.86	244.66	184.26	232.56	193.46
61	179.69	286.28	270.71	223.72	288.97	308.07	163.97	166.34	326.5	233.09	213.02	212.59	275.56	252.73	253.03	242.93	200.23	230.13	191.33
62	180.11	294.39	258.73	234.87	312.99	273.59	172.42	188.98	317.58	222.71	215.41	234.27	256.73	236.1	270.2	229.2	204.1	236.1	188.6
63	190.56	299.11	251.81	242.59	301.04	256.87	203.16	210.4	297.37	232.81	236.28	247.01	257.74	235.26	271.26	241.46	204.36	239.06	191.36
64	215.3	307.26	264.35	260.97	251.26	249.95	214.51	219.21	300.88	223.52	248	248.64	257.88	247.33	284.73	247.43	195.53	235.13	187.83
65	254.3	304.32	272.86	259.14	250.33	233.95	227.37	227.91	286.16	215.01	264.74	245.15	260.06	215.8	306.1	248	194.4	236.4	204.5
66	254.67	300.01	287.96	248.45	254.59	202.9	230.33	229.01	289.87	193.71	272.11	233.98	251.35	195.06	289.96	239.06	198.96	230.26	208.86
67	267.89	283.03	285.52	236.38	221.61	203.11	233.29	216.84	295.11	178.32	286.07	221.76	262.55	191.23	320.23	236.63	203.23	223.03	199.93
68	275.28	260.49	269.94	247.08	221.31	181.37	236.31	205.58	275.62	175.9	277.76	220.11	293.56	191.7	342.9	245.9	191.4	207.2	205
69	275.1	250.18	256.43	266.6	216.85	203.3	254.84	191.34	272.4	171.65	267.82	211.99	279.67	178.06	354.56	228.36	188.96	193.56	215.86
70	255.74	232.84	240.48	295.02	213.17	206.58	240.81	179.79	255.94	172.85	251.76	198.47	278.49	173.53	364.13	245.03	196.83	196.33	210.63
71	222.37	232.35	229.95	284.24	215.62	225.38	228.38	178.73	250.5	190.1	227.08	197.95	258.22	163.4	382	257	211.1	192.4	222.1
72	204.45	237.27	227.31	287.3	213.57	224.11	217.64	157.06	240.17	192.76	218	214.06	252.22	162.56	413.96	247.26	202.46	196.16	196.06
Raw data were processed as described in Methods section.
Briefly, background was subtracted, linear trends were eliminated by subtraction, and the lowest values of the PER2 timeseries were set to 0.
Values at highlighted time points were imputed by averaging adjacent time points.
This was done because cell division events impeded proper signal extraction at these time points.
For Figures 2e and 3d time series were normalized by dividing by the mean.

## Sheet: 2g
Period [h]
CRY1-mClover3	CRY1-mScarlet-I	PER2-mClover3	PER2-mScarlet-I
26.1534	25.2928	24.4207	24.7967
24.1459	21.3333	24.4306	28
24.5291	25.5289	26.6667	28
26.4135	21.3333	26.6667	27.5407
27.4211	24.0161	25.3574	28
21.6246	26.3756	26.6667	25.872
26.6667	26.3505	24.5515	25.0938
27.0264	27.1051	24.5721	22.8135
24.1757	25.4173	27.4211	22.0732
22.6071	26.6667	22.9809	26.4732
26.5935	22.0184	27.4211	24.9201
25.9364		21.8181	28
27.117	24.5148	27.1966	23.4179
24.6929	20.5862	26.6667	24.5719
26.3065	25.2036	25.4983	28
27.5741	24.9718	22.5937	26.7686
25.9731	26.9834	25.5924	25.8386
25.3333	24.008	25.548
26.1138	25.785	23.4437	28
	27.9074	26.6667	23.7987
	22.727
	25.3162

## Sheet: 2h
Rel. Amplitude
CRY1-mClover3	CRY1-mScarlet-I	PER2-mClover3	PER2-mScarlet-I
0.274858	0.168578	0.492562	0.805639
0.311391	0.146896	0.896983	1.23616
0.300064	0.22571	0.734331	0.876094
0.26775	0.072706	0.366191	0.5836
0.337684	0.120579	0.788849	0.57914
0.172352	0.314108	0.559058	0.914612
0.285491	0.270278	0.219735	0.651602
0.243878	0.0831123	0.930041	0.381144
0.366349	0.109202	0.510694	0.26835
0.261611	0.252541	0.740242	0.760954
0.226337	0.31923	0.967324	0.931574
0.125006		0.351422	0.53657
0.215774	0.236435	0.250235	0.367
0.236289	0.154826	0.232581	0.350972
0.123907	0.129921	0.310109	0.863754
0.363229	0.210892	0.229712	0.650756
0.276521	0.375496	0.398217	1.13919
0.227929	0.233848	0.225033
0.178871	0.387235	0.429056	1.00706
	0.269244	0.584107	0.410612
	0.138991
	0.222906

## Sheet: 2i
Phase [h]
CRY1-mClover3	CRY1-mScarlet-I	PER2-mClover3	PER2-mScarlet-I
15.8573	14.2166	23.6724	8.51743
17.5722	14.8226	11.8744	10.5007
17.8888	10.8363	14.4742	11.3066
13.7936	17.3854	8.4115	7.82691
17.1105	12.4704	10.1853	12.6763
20.405	11.1392	10.047	10.6924
15.6927	13.8795	17.9146	9.84327
9.21949	21.2972	16.1043	15.8806
16.0746	17.0531	2.17474	15.3767
16.9062	14.7702	10.7167	10.573
11.6529	17.4136	10.4088	11.9343
13.9216		4.73611	12.4401
12.6627	14.7207	11.6346	10.5665
13.7135	13.3719	13.6883	11.8846
14.4801	16.9002	19.6615	10.7267
14.7185	13.5177	3.14207	13.447
13.9864	10.6589	16.7245	10.5197
17.7741	17.6618	13.2553
17.5282	14.2106	11.6352	8.34666
	14.9586	14.0478	6.26709
	9.21716
	15.0618

## Sheet: 3c
Time [h]	PER2-mScarlet-I	CRY1-mClover3
2	6.12845	72.3
3	17.0871	73.4109
4	13.7458	89.7218
5	60.7045	98.8327
6	69.1632	110.744
7	79.7219	121.855
8	88.7806	139.165
9	116.139	148.776
10	121.198	168.787
11	128.757	190.498
12	149.115	236.209
13	110.474	239.02
14	86.1327	234.231
15	81.3914	280.542
16	51.0501	234.653
17	36.4088	228.864
18	19.3675	212.275
19	14.3462	193.574
20	9.32488	174.874
21	4.14357	155.607
22	4.50226	155.518
23	3.96095	140.529
24	10.2196	137.74
25	11.5783	130.351
26	13.237	123.962
27	13.3957	123.573
28	14.6544	124.984
29	20.4131	126.095
30	11.3718	126.605
31	12.0305	125.616
32	3.78917	129.927
33	8.34786	137.638
34	6.70655	157.249
35	4.26524	155.16
36	9.02393	155.771
37	5.08262	145.582
38	5.44131	133.793
39	0	131.604
40	5.15869	129.415
41	7.01738	125.925
42	7.97607	133.836
43	11.3038	122.297
44	14.6315	110.758
45	18.0521	98.8691
46	19.2108	103.38
47	21.2695	110.191
48	27.9282	120.602
49	45.1869	122.913
50	58.2456	125.624
51	78.0043	141.835
52	80.563	156.945
53	85.2217	164.956
54	79.1804	164.867
55	80.739	172.378
56	74.3977	180.189
57	63.2564	189
58	50.9151	194.411
59	46.7738	224.722
60	42.3325	213.433
61	30.9912	208.444
62	19.8499	195.155
63	19.0086	198.265
64	14.0673	191.676
65	6.92595	171.187
66	5.28464	173.898
67	6.04333	169.309
68	0.102023	157.02
69	4.06071	146.831
70	2.3194	140.442
71	1.37809	128.153
72	4.13678	119.864

[truncated: 43 more sheets: 3d upper, 3d lower, 3f, 3g, 3h, 4a, 4b, 4c, 4d, 4e, 4f, 4g, 4h, 4i, 5c, 5d, SF1g, SF1h, SF1i, SF3f …]
